# Supplementary material for: Functional Characterization of Serotonin N-Acetyltransferase Genes (SNAT1/2) in Melatonin Biosynthesis of Hypericum perforatum
Source: Front Plant Sci. 2021 Dec 7;12:781717. doi: 10.3389/fpls.2021.781717 (PMC8688956; doi:10.3389/fpls.2021.781717)
Supplement: Supplementary file 1 [file Data_Sheet_1.ZIP]

Archive with 5 entries (3 files):
- Raw Data/Original Files (. oir) for Subcellular Localization/
- Raw Data/Original Files (. oir) for Subcellular Localization/HpSNAT1.oir
- Raw Data/Original Files (. oir) for Subcellular Localization/HpSNAT2.oir
- Raw Data/Raw Data.docx
- Raw Data/
