# Supplementary material for: Functional Characterization of Serotonin N-Acetyltransferase Genes (SNAT1/2) in Melatonin Biosynthesis of Hypericum perforatum
Source: Front Plant Sci. 2021 Dec 7;12:781717. doi: 10.3389/fpls.2021.781717 (PMC8688956; doi:10.3389/fpls.2021.781717)
Supplement: Supplementary file 5 [file Table_1.XLS]

## Sheet: Sheet1
Table S1. Primer sequences used in this study.
Primer name	Primer Sequence (5' to 3')	Description1
q-HpSNAT1-F	GGGCTGAACCTGGACCATCTG	QRT
q-HpSNAT1-R	CGTCCTCCACCCACAGCATC	QRT
q-HpSNAT2-F	CGCTCCTTGAGGAGGCGAAG	QRT
q-HpSNAT2-R	ACCACTCCACCGGAGCAAGA	QRT
q-HpASMT1-F	AGCAGCCCGGTGATGTTAGC	QRT
q-HpASMT1-R	CGCGCACTTCCACACGTCTA	QRT
q-HpASMT3-F	CACCGCGCATGGTTCCTCTA	QRT
q-HpASMT3-R	ACCCAATCCCGTCCAATATGCC	QRT
q-HpACT2-F	AGGAGTCCCTCCACGACCAC	QRT
q-HpACT2-R	GCCGTTGTGTACCGGGTAGG	QRT
c-HpSNAT1-F	ATGATCCTACGTGGCAGCCC	C
c-HpSNAT1-R	TCAATTCTTCTTCTTGTTGTTGTTCTTG	C
c-HpSNAT2-F	ATGAACGACAGCGATGTGTCGA	C
c-HpSNAT2-R	TCAATAGTTTGGGTACCAAAACATGC	C
35S-F	AAAGGCCCAGCAGTGATC	C
35S-R	GAAGGATAGTGGGATTGTGC	C
PBI221-HpSNAT1-F	GCTCTAGAATGATCCTACGTGGCAGCCC	GFP
PBI221-HpSNAT1-R	CGAGCTCTCAATTCTTCTTCTTGTTGTTGTTCTTG	GFP
PBI221-HpSNAT2-F	GCTCTAGAATGAACGACAGCGATGTGTCGA	GFP
PBI221-HpSNAT2-R	CGAGCTCTCAATAGTTTGGGTACCAAAACATGC	GFP
attB-HpSNAT1-F	GGGGACAAGTTTGTACAAAAAAGCAGGCTTC ATGATCCTACGTGGCAGCCC	GATEWAY
attB-HpSNAT1-R	GGGGACCACTTTGTACAAGAAAGCTGGGTC TCAATTCTTCTTCTTGTTGTTGTTCTTG	GATEWAY
attB-HpSNAT2-F	GGGGACAAGTTTGTACAAAAAAGCAGGCTTC ATGAACGACAGCGATGTGTCGA	GATEWAY
attB-HpSNAT2-R	GGGGACCACTTTGTACAAGAAAGCTGGGTC TCAATAGTTTGGGTACCAAAACATGC	GATEWAY
LP	AAGAAGTCCCCAGTAACAATCC	HM
RP	CCGCCTTCTGTGTCAAATAAC	HM
BP	ATTTTGCCGATTTCGGAAC	HM
The type of experiment for which the primers were used is indicated in brackets (QRT: RT-qPCR, C: cloning, GFP: primer for subcellular localization vector constrution,GATEWAY: gateway vector construction, HM: homozygous mutant identification).
