# Supplementary material for: Functional Characterization of Serotonin N-Acetyltransferase Genes (SNAT1/2) in Melatonin Biosynthesis of Hypericum perforatum
Source: Front Plant Sci. 2021 Dec 7;12:781717. doi: 10.3389/fpls.2021.781717 (PMC8688956; doi:10.3389/fpls.2021.781717)
Supplement: Supplementary file 6 [file Table_2.XLS]

## Sheet: Sheet1
evm.model.scaf_101.166	01B5BDFD59C09C4F	283	FPrintScan	PR01543	ANATRNSFRASE	94	116		T	26-12月-2017	IPR001447	Arylamine N-acetyltransferase	Biological Process: metabolic process (GO:0008152), Molecular Function: acetyltransferase activity (GO:0016407)
evm.model.scaf_39.352	B7502A251E9BD42A	158	ProfileScan	PS51186	GNAT	8	156	20.888	T	26-12月-2017	IPR000182	GNAT domain	Molecular Function: N-acetyltransferase activity (GO:0008080)
evm.model.scaf_12.30	A62CAD18EEB6EA12	683	ProfileScan	PS51186	GNAT	549	683	11.183	T	26-12月-2017	IPR000182	GNAT domain	Molecular Function: N-acetyltransferase activity (GO:0008080)
evm.model.scaf_408.101	DAB59F496607D537	1038	HMMPfam	PF09797	NatB_MDM20	336	691	3.6e-45	T	26-12月-2017	IPR019183	N-acetyltransferase B complex, non-catalytic subunit
evm.model.scaf_151.204	FAD47778ABEE1EC5	171	ProfileScan	PS51186	GNAT	28	165	14.425	T	26-12月-2017	IPR000182	GNAT domain	Molecular Function: N-acetyltransferase activity (GO:0008080)
evm.model.scaf_3.64	CBEB72A0AAD54E6A	916	HMMPfam	PF13718	GNAT_acetyltr_2	510	726	6.8e-56	T	26-12月-2017	IPR000182	GNAT domain	Molecular Function: N-acetyltransferase activity (GO:0008080)
evm.model.scaf_3.19	795F4A10B71FAFE5	437	FPrintScan	PR01543	ANATRNSFRASE	142	165		T	26-12月-2017	IPR001447	Arylamine N-acetyltransferase	Biological Process: metabolic process (GO:0008152), Molecular Function: acetyltransferase activity (GO:0016407)
evm.model.scaf_241.181	542A84335D8582DB	282	ProfileScan	PS51186	GNAT	97	280	10.05	T	26-12月-2017	IPR000182	GNAT domain	Molecular Function: N-acetyltransferase activity (GO:0008080)
evm.model.scaf_36.325	6778BA50D45788A4	161	ProfileScan	PS51186	GNAT	9	157	22.048	T	26-12月-2017	IPR000182	GNAT domain	Molecular Function: N-acetyltransferase activity (GO:0008080)
evm.model.scaf_346.180	A79E10A4EC761E29	848	ProfileScan	PS51186	GNAT	677	838	9.866	T	26-12月-2017	IPR000182	GNAT domain	Molecular Function: N-acetyltransferase activity (GO:0008080)
evm.model.scaf_308.18	5D51FBFECDAE9EFA	201	HMMPfam	PF13302	Acetyltransf_3	11	160	1.9e-24	T	26-12月-2017	IPR000182	GNAT domain	Molecular Function: N-acetyltransferase activity (GO:0008080)
evm.model.scaf_164.140	7DF305EEF4B779B4	253	ProfileScan	PS51186	GNAT	12	185	17.38	T	26-12月-2017	IPR000182	GNAT domain	Molecular Function: N-acetyltransferase activity (GO:0008080)
evm.model.scaf_61.86	3021CB62EAC1FDCC	169	ProfileScan	PS51186	GNAT	3	165	15.258	T	26-12月-2017	IPR000182	GNAT domain	Molecular Function: N-acetyltransferase activity (GO:0008080)
evm.model.scaf_61.93	968F00E87E305356	176	ProfileScan	PS51186	GNAT	11	163	17.79	T	26-12月-2017	IPR000182	GNAT domain	Molecular Function: N-acetyltransferase activity (GO:0008080)
evm.model.scaf_61.83	5C9CE7A306578D03	171	ProfileScan	PS51186	GNAT	6	166	13.244	T	26-12月-2017	IPR000182	GNAT domain	Molecular Function: N-acetyltransferase activity (GO:0008080)
evm.model.scaf_61.84	F4FADACDCAA10DC9	139	ProfileScan	PS51186	GNAT	1	135	12.378	T	26-12月-2017	IPR000182	GNAT domain	Molecular Function: N-acetyltransferase activity (GO:0008080)
evm.model.scaf_44.81	5BA8B542FD8D8221	69	FPrintScan	PR01543	ANATRNSFRASE	1	19		T	26-12月-2017	IPR001447	Arylamine N-acetyltransferase	Biological Process: metabolic process (GO:0008152), Molecular Function: acetyltransferase activity (GO:0016407)
evm.model.scaf_44.511	E97F11E5957859A4	254	ProfileScan	PS51186	GNAT	12	182	15.497	T	26-12月-2017	IPR000182	GNAT domain	Molecular Function: N-acetyltransferase activity (GO:0008080)
evm.model.scaf_37.63	A4DF4A818E2DC97D	239	FPrintScan	PR01543	ANATRNSFRASE	16	39		T	26-12月-2017	IPR001447	Arylamine N-acetyltransferase	Biological Process: metabolic process (GO:0008152), Molecular Function: acetyltransferase activity (GO:0016407)
evm.model.scaf_346.121	49947FB476B30C9C	202	HMMPfam	PF13878	zf-C2H2_3	113	153	7.1e-14	T	26-12月-2017	IPR028005	N-acetyltransferase ESCO, zinc-finger
evm.model.scaf_68.395	C03418A421534FC8	396	ProfileScan	PS51186	GNAT	4	184	17.066	T	26-12月-2017	IPR000182	GNAT domain	Molecular Function: N-acetyltransferase activity (GO:0008080)
evm.model.scaf_26.123	D16AADFB99264AAC	106	FPrintScan	PR01543	ANATRNSFRASE	64	85		T	26-12月-2017	IPR001447	Arylamine N-acetyltransferase	Biological Process: metabolic process (GO:0008152), Molecular Function: acetyltransferase activity (GO:0016407)
evm.model.scaf_169.19	E3BF7D6A03129593	264	ProfileScan	PS51186	GNAT	63	260	16.889	T	26-12月-2017	IPR000182	GNAT domain	Molecular Function: N-acetyltransferase activity (GO:0008080)
evm.model.scaf_169.89	498610F79A862FB3	231	ProfileScan	PS51186	GNAT	76	231	18.199	T	26-12月-2017	IPR000182	GNAT domain	Molecular Function: N-acetyltransferase activity (GO:0008080)
evm.model.scaf_79.797	68A07E82DB36DC59	1153	ProfileScan	PS51186	GNAT	875	1023	11.224	T	26-12月-2017	IPR000182	GNAT domain	Molecular Function: N-acetyltransferase activity (GO:0008080)
evm.model.scaf_64.495	34694766A854EC96	443	ProfileScan	PS51186	GNAT	300	443	16.363	T	26-12月-2017	IPR000182	GNAT domain	Molecular Function: N-acetyltransferase activity (GO:0008080)
evm.model.scaf_64.250	1E0B352BAD6BE196	429	HMMPfam	PF01960	ArgJ	78	405	2.2e-119	T	26-12月-2017	IPR002813	Arginine biosynthesis protein ArgJ	Molecular Function: glutamate N-acetyltransferase activity (GO:0004358), Biological Process: arginine biosynthetic process (GO:0006526)
evm.model.scaf_81.129	D99CC81782E0FA5E	308	FPrintScan	PR01543	ANATRNSFRASE	137	158		T	26-12月-2017	IPR001447	Arylamine N-acetyltransferase	Biological Process: metabolic process (GO:0008152), Molecular Function: acetyltransferase activity (GO:0016407)
evm.model.scaf_64.251	CC41EBD17FD6D11A	858	ProfileScan	PS51186	GNAT	683	844	10.344	T	26-12月-2017	IPR000182	GNAT domain	Molecular Function: N-acetyltransferase activity (GO:0008080)
evm.model.scaf_23.40	91AFD7A347DB5E5D	1178	ProfileScan	PS51186	GNAT	763	917	10.515	T	26-12月-2017	IPR000182	GNAT domain	Molecular Function: N-acetyltransferase activity (GO:0008080)
evm.model.scaf_141.417	CC673B7B6DE00744	164	HMMPfam	PF00583	Acetyltransf_1	55	135	9.2e-18	T	26-12月-2017	IPR000182	GNAT domain	Molecular Function: N-acetyltransferase activity (GO:0008080)
evm.model.scaf_141.338	C4AE49082BD8D1E3	648	FPrintScan	PR01543	ANATRNSFRASE	208	230		T	26-12月-2017	IPR001447	Arylamine N-acetyltransferase	Biological Process: metabolic process (GO:0008152), Molecular Function: acetyltransferase activity (GO:0016407)
evm.model.scaf_141.417	CC673B7B6DE00744	164	ProfileScan	PS51186	GNAT	10	159	21.188	T	26-12月-2017	IPR000182	GNAT domain	Molecular Function: N-acetyltransferase activity (GO:0008080)
evm.model.scaf_83.66	E334347D744F298B	555	ProfileScan	PS51186	GNAT	272	417	11.129	T	26-12月-2017	IPR000182	GNAT domain	Molecular Function: N-acetyltransferase activity (GO:0008080)
evm.model.scaf_64.1001	2676B52C7AC07DD7	495	FPrintScan	PR01543	ANATRNSFRASE	7	30		T	26-12月-2017	IPR001447	Arylamine N-acetyltransferase	Biological Process: metabolic process (GO:0008152), Molecular Function: acetyltransferase activity (GO:0016407)
evm.model.scaf_64.172	109E7EDA3093CB67	339	HMMPfam	PF13880	Acetyltransf_13	268	336	1.1e-28	T	26-12月-2017	IPR028009	N-acetyltransferase ESCO, acetyl-transferase domain
evm.model.scaf_245.177	31C96B7EABEB0A62	565	HMMPfam	PF13673	Acetyltransf_10	56	150	1.4e-05	T	26-12月-2017	IPR000182	GNAT domain	Molecular Function: N-acetyltransferase activity (GO:0008080)
evm.model.scaf_129.28	3BA8248DDBF87405	733	HMMPfam	PF00583	Acetyltransf_1	625	682	0.00014	T	26-12月-2017	IPR000182	GNAT domain	Molecular Function: N-acetyltransferase activity (GO:0008080)
evm.model.scaf_164.313	672E7CC3B4292CFB	129	ProfileScan	PS51186	GNAT	57	129	12.344	T	26-12月-2017	IPR000182	GNAT domain	Molecular Function: N-acetyltransferase activity (GO:0008080)
evm.model.scaf_129.19	2D686E552F9CF69C	282	ProfileScan	PS51186	GNAT	88	271	11.006	T	26-12月-2017	IPR000182	GNAT domain	Molecular Function: N-acetyltransferase activity (GO:0008080)
evm.model.scaf_69.260	22BABFFECA9DD69C	143	HMMPfam	PF00583	Acetyltransf_1	70	139	6e-09	T	26-12月-2017	IPR000182	GNAT domain	Molecular Function: N-acetyltransferase activity (GO:0008080)
evm.model.scaf_368.274	44014A28C4B15403	523	ProfileScan	PS51186	GNAT	178	325	16.548	T	26-12月-2017	IPR000182	GNAT domain	Molecular Function: N-acetyltransferase activity (GO:0008080)
evm.model.scaf_90.19	D97FD7DB29F377EB	261	ProfileScan	PS51186	GNAT	118	253	13.599	T	26-12月-2017	IPR000182	GNAT domain	Molecular Function: N-acetyltransferase activity (GO:0008080)
evm.model.scaf_42.384	EB7AC4B15B73DABA	402	ProfileScan	PS51186	GNAT	12	190	16.193	T	26-12月-2017	IPR000182	GNAT domain	Molecular Function: N-acetyltransferase activity (GO:0008080)
evm.model.scaf_42.403	AF8FA8BED9D8D36C	593	ProfileScan	PS51186	GNAT	433	581	18.615	T	26-12月-2017	IPR000182	GNAT domain	Molecular Function: N-acetyltransferase activity (GO:0008080)
evm.model.scaf_115.75	4BE5CD2DD5816F25	182	HMMPfam	PF00583	Acetyltransf_1	72	146	1.9e-09	T	26-12月-2017	IPR000182	GNAT domain	Molecular Function: N-acetyltransferase activity (GO:0008080)
evm.model.scaf_445.7	D97FD7DB29F377EB	261	ProfileScan	PS51186	GNAT	118	253	13.599	T	26-12月-2017	IPR000182	GNAT domain	Molecular Function: N-acetyltransferase activity (GO:0008080)
evm.model.scaf_241.179	980CBF730B8E1AAF	303	ProfileScan	PS51186	GNAT	95	286	10.085	T	26-12月-2017	IPR000182	GNAT domain	Molecular Function: N-acetyltransferase activity (GO:0008080)
evm.model.scaf_254.85	08293D707C04CF5C	335	ProfileScan	PS51186	GNAT	144	297	12.623	T	26-12月-2017	IPR000182	GNAT domain	Molecular Function: N-acetyltransferase activity (GO:0008080)
evm.model.scaf_81.257	1A2F4F446A25AAE5	199	ProfileScan	PS51186	GNAT	2	152	22.451	T	26-12月-2017	IPR000182	GNAT domain	Molecular Function: N-acetyltransferase activity (GO:0008080)
evm.model.scaf_94.210	4466533CF623C9B7	174	ProfileScan	PS51186	GNAT	2	151	20.642	T	26-12月-2017	IPR000182	GNAT domain	Molecular Function: N-acetyltransferase activity (GO:0008080)
evm.model.scaf_125.5	5D51FBFECDAE9EFA	201	HMMPfam	PF13302	Acetyltransf_3	11	160	1.9e-24	T	26-12月-2017	IPR000182	GNAT domain	Molecular Function: N-acetyltransferase activity (GO:0008080)
evm.model.scaf_91.358	F447294F4090FA2E	173	ProfileScan	PS51186	GNAT	8	168	17.039	T	26-12月-2017	IPR000182	GNAT domain	Molecular Function: N-acetyltransferase activity (GO:0008080)
evm.model.scaf_91.241	800747AD79F0C28A	192	ProfileScan	PS51186	GNAT	54	192	10.59	T	26-12月-2017	IPR000182	GNAT domain	Molecular Function: N-acetyltransferase activity (GO:0008080)
evm.model.scaf_20.19	528B7AFD0484654B	180	ProfileScan	PS51186	GNAT	24	175	9.969	T	26-12月-2017	IPR000182	GNAT domain	Molecular Function: N-acetyltransferase activity (GO:0008080)
evm.model.scaf_20.20	CFB65BE30265B44A	175	ProfileScan	PS51186	GNAT	3	156	15.039	T	26-12月-2017	IPR000182	GNAT domain	Molecular Function: N-acetyltransferase activity (GO:0008080)
evm.model.scaf_20.21	F237990AF0348BD9	147	ProfileScan	PS51186	GNAT	3	147	13.913	T	26-12月-2017	IPR000182	GNAT domain	Molecular Function: N-acetyltransferase activity (GO:0008080)
evm.model.scaf_20.22	4E52741458AEAD95	175	ProfileScan	PS51186	GNAT	3	156	16.65	T	26-12月-2017	IPR000182	GNAT domain	Molecular Function: N-acetyltransferase activity (GO:0008080)
evm.model.scaf_20.23	E28AC5D20C531518	169	ProfileScan	PS51186	GNAT	3	165	15.353	T	26-12月-2017	IPR000182	GNAT domain	Molecular Function: N-acetyltransferase activity (GO:0008080)
evm.model.scaf_20.24	8C4D64BAE794B536	169	ProfileScan	PS51186	GNAT	3	165	14.295	T	26-12月-2017	IPR000182	GNAT domain	Molecular Function: N-acetyltransferase activity (GO:0008080)
evm.model.scaf_20.29	71BD92FD18DB0B9F	176	ProfileScan	PS51186	GNAT	11	163	17.68	T	26-12月-2017	IPR000182	GNAT domain	Molecular Function: N-acetyltransferase activity (GO:0008080)

## Sheet: Sheet2
evm.model.scaf_39.352	B7502A251E9BD42A	158	ProfileScan	PS51186	GNAT	8	156	20.888	T	26-12月-2017	IPR000182	GNAT domain	Molecular Function: N-acetyltransferase activity (GO:0008080)
evm.model.scaf_12.30	A62CAD18EEB6EA12	683	ProfileScan	PS51186	GNAT	549	683	11.183	T	26-12月-2017	IPR000182	GNAT domain	Molecular Function: N-acetyltransferase activity (GO:0008080)
evm.model.scaf_151.204	FAD47778ABEE1EC5	171	ProfileScan	PS51186	GNAT	28	165	14.425	T	26-12月-2017	IPR000182	GNAT domain	Molecular Function: N-acetyltransferase activity (GO:0008080)
evm.model.scaf_3.64	CBEB72A0AAD54E6A	916	HMMPfam	PF13718	GNAT_acetyltr_2	510	726	6.8e-56	T	26-12月-2017	IPR000182	GNAT domain	Molecular Function: N-acetyltransferase activity (GO:0008080)
evm.model.scaf_241.181	542A84335D8582DB	282	ProfileScan	PS51186	GNAT	97	280	10.05	T	26-12月-2017	IPR000182	GNAT domain	Molecular Function: N-acetyltransferase activity (GO:0008080)
evm.model.scaf_36.325	6778BA50D45788A4	161	ProfileScan	PS51186	GNAT	9	157	22.048	T	26-12月-2017	IPR000182	GNAT domain	Molecular Function: N-acetyltransferase activity (GO:0008080)
evm.model.scaf_346.180	A79E10A4EC761E29	848	ProfileScan	PS51186	GNAT	677	838	9.866	T	26-12月-2017	IPR000182	GNAT domain	Molecular Function: N-acetyltransferase activity (GO:0008080)
evm.model.scaf_308.18	5D51FBFECDAE9EFA	201	HMMPfam	PF13302	Acetyltransf_3	11	160	1.9e-24	T	26-12月-2017	IPR000182	GNAT domain	Molecular Function: N-acetyltransferase activity (GO:0008080)
evm.model.scaf_164.140	7DF305EEF4B779B4	253	ProfileScan	PS51186	GNAT	12	185	17.38	T	26-12月-2017	IPR000182	GNAT domain	Molecular Function: N-acetyltransferase activity (GO:0008080)
evm.model.scaf_61.86	3021CB62EAC1FDCC	169	ProfileScan	PS51186	GNAT	3	165	15.258	T	26-12月-2017	IPR000182	GNAT domain	Molecular Function: N-acetyltransferase activity (GO:0008080)
evm.model.scaf_61.93	968F00E87E305356	176	ProfileScan	PS51186	GNAT	11	163	17.79	T	26-12月-2017	IPR000182	GNAT domain	Molecular Function: N-acetyltransferase activity (GO:0008080)
evm.model.scaf_61.83	5C9CE7A306578D03	171	ProfileScan	PS51186	GNAT	6	166	13.244	T	26-12月-2017	IPR000182	GNAT domain	Molecular Function: N-acetyltransferase activity (GO:0008080)
evm.model.scaf_61.84	F4FADACDCAA10DC9	139	ProfileScan	PS51186	GNAT	1	135	12.378	T	26-12月-2017	IPR000182	GNAT domain	Molecular Function: N-acetyltransferase activity (GO:0008080)
evm.model.scaf_44.511	E97F11E5957859A4	254	ProfileScan	PS51186	GNAT	12	182	15.497	T	26-12月-2017	IPR000182	GNAT domain	Molecular Function: N-acetyltransferase activity (GO:0008080)
evm.model.scaf_68.395	C03418A421534FC8	396	ProfileScan	PS51186	GNAT	4	184	17.066	T	26-12月-2017	IPR000182	GNAT domain	Molecular Function: N-acetyltransferase activity (GO:0008080)
evm.model.scaf_169.19	E3BF7D6A03129593	264	ProfileScan	PS51186	GNAT	63	260	16.889	T	26-12月-2017	IPR000182	GNAT domain	Molecular Function: N-acetyltransferase activity (GO:0008080)
evm.model.scaf_169.89	498610F79A862FB3	231	ProfileScan	PS51186	GNAT	76	231	18.199	T	26-12月-2017	IPR000182	GNAT domain	Molecular Function: N-acetyltransferase activity (GO:0008080)
evm.model.scaf_79.797	68A07E82DB36DC59	1153	ProfileScan	PS51186	GNAT	875	1023	11.224	T	26-12月-2017	IPR000182	GNAT domain	Molecular Function: N-acetyltransferase activity (GO:0008080)
evm.model.scaf_64.495	34694766A854EC96	443	ProfileScan	PS51186	GNAT	300	443	16.363	T	26-12月-2017	IPR000182	GNAT domain	Molecular Function: N-acetyltransferase activity (GO:0008080)
evm.model.scaf_64.251	CC41EBD17FD6D11A	858	ProfileScan	PS51186	GNAT	683	844	10.344	T	26-12月-2017	IPR000182	GNAT domain	Molecular Function: N-acetyltransferase activity (GO:0008080)
evm.model.scaf_23.40	91AFD7A347DB5E5D	1178	ProfileScan	PS51186	GNAT	763	917	10.515	T	26-12月-2017	IPR000182	GNAT domain	Molecular Function: N-acetyltransferase activity (GO:0008080)
evm.model.scaf_141.417	CC673B7B6DE00744	164	ProfileScan	PS51186	GNAT	10	159	21.188	T	26-12月-2017	IPR000182	GNAT domain	Molecular Function: N-acetyltransferase activity (GO:0008080)
evm.model.scaf_83.66	E334347D744F298B	555	ProfileScan	PS51186	GNAT	272	417	11.129	T	26-12月-2017	IPR000182	GNAT domain	Molecular Function: N-acetyltransferase activity (GO:0008080)
evm.model.scaf_245.177	31C96B7EABEB0A62	565	HMMPfam	PF13673	Acetyltransf_10	56	150	1.4e-05	T	26-12月-2017	IPR000182	GNAT domain	Molecular Function: N-acetyltransferase activity (GO:0008080)
evm.model.scaf_129.28	3BA8248DDBF87405	733	HMMPfam	PF00583	Acetyltransf_1	625	682	0.00014	T	26-12月-2017	IPR000182	GNAT domain	Molecular Function: N-acetyltransferase activity (GO:0008080)
evm.model.scaf_164.313	672E7CC3B4292CFB	129	ProfileScan	PS51186	GNAT	57	129	12.344	T	26-12月-2017	IPR000182	GNAT domain	Molecular Function: N-acetyltransferase activity (GO:0008080)
evm.model.scaf_129.19	2D686E552F9CF69C	282	ProfileScan	PS51186	GNAT	88	271	11.006	T	26-12月-2017	IPR000182	GNAT domain	Molecular Function: N-acetyltransferase activity (GO:0008080)
evm.model.scaf_69.260	22BABFFECA9DD69C	143	HMMPfam	PF00583	Acetyltransf_1	70	139	6e-09	T	26-12月-2017	IPR000182	GNAT domain	Molecular Function: N-acetyltransferase activity (GO:0008080)
evm.model.scaf_368.274	44014A28C4B15403	523	ProfileScan	PS51186	GNAT	178	325	16.548	T	26-12月-2017	IPR000182	GNAT domain	Molecular Function: N-acetyltransferase activity (GO:0008080)
evm.model.scaf_90.19	D97FD7DB29F377EB	261	ProfileScan	PS51186	GNAT	118	253	13.599	T	26-12月-2017	IPR000182	GNAT domain	Molecular Function: N-acetyltransferase activity (GO:0008080)
evm.model.scaf_42.384	EB7AC4B15B73DABA	402	ProfileScan	PS51186	GNAT	12	190	16.193	T	26-12月-2017	IPR000182	GNAT domain	Molecular Function: N-acetyltransferase activity (GO:0008080)
evm.model.scaf_42.403	AF8FA8BED9D8D36C	593	ProfileScan	PS51186	GNAT	433	581	18.615	T	26-12月-2017	IPR000182	GNAT domain	Molecular Function: N-acetyltransferase activity (GO:0008080)
evm.model.scaf_115.75	4BE5CD2DD5816F25	182	HMMPfam	PF00583	Acetyltransf_1	72	146	1.9e-09	T	26-12月-2017	IPR000182	GNAT domain	Molecular Function: N-acetyltransferase activity (GO:0008080)
evm.model.scaf_445.7	D97FD7DB29F377EB	261	ProfileScan	PS51186	GNAT	118	253	13.599	T	26-12月-2017	IPR000182	GNAT domain	Molecular Function: N-acetyltransferase activity (GO:0008080)
evm.model.scaf_241.179	980CBF730B8E1AAF	303	ProfileScan	PS51186	GNAT	95	286	10.085	T	26-12月-2017	IPR000182	GNAT domain	Molecular Function: N-acetyltransferase activity (GO:0008080)
evm.model.scaf_254.85	08293D707C04CF5C	335	ProfileScan	PS51186	GNAT	144	297	12.623	T	26-12月-2017	IPR000182	GNAT domain	Molecular Function: N-acetyltransferase activity (GO:0008080)
evm.model.scaf_81.257	1A2F4F446A25AAE5	199	ProfileScan	PS51186	GNAT	2	152	22.451	T	26-12月-2017	IPR000182	GNAT domain	Molecular Function: N-acetyltransferase activity (GO:0008080)
evm.model.scaf_94.210	4466533CF623C9B7	174	ProfileScan	PS51186	GNAT	2	151	20.642	T	26-12月-2017	IPR000182	GNAT domain	Molecular Function: N-acetyltransferase activity (GO:0008080)
evm.model.scaf_125.5	5D51FBFECDAE9EFA	201	HMMPfam	PF13302	Acetyltransf_3	11	160	1.9e-24	T	26-12月-2017	IPR000182	GNAT domain	Molecular Function: N-acetyltransferase activity (GO:0008080)
evm.model.scaf_91.358	F447294F4090FA2E	173	ProfileScan	PS51186	GNAT	8	168	17.039	T	26-12月-2017	IPR000182	GNAT domain	Molecular Function: N-acetyltransferase activity (GO:0008080)
evm.model.scaf_91.241	800747AD79F0C28A	192	ProfileScan	PS51186	GNAT	54	192	10.59	T	26-12月-2017	IPR000182	GNAT domain	Molecular Function: N-acetyltransferase activity (GO:0008080)
evm.model.scaf_20.19	528B7AFD0484654B	180	ProfileScan	PS51186	GNAT	24	175	9.969	T	26-12月-2017	IPR000182	GNAT domain	Molecular Function: N-acetyltransferase activity (GO:0008080)
evm.model.scaf_20.20	CFB65BE30265B44A	175	ProfileScan	PS51186	GNAT	3	156	15.039	T	26-12月-2017	IPR000182	GNAT domain	Molecular Function: N-acetyltransferase activity (GO:0008080)
evm.model.scaf_20.21	F237990AF0348BD9	147	ProfileScan	PS51186	GNAT	3	147	13.913	T	26-12月-2017	IPR000182	GNAT domain	Molecular Function: N-acetyltransferase activity (GO:0008080)
evm.model.scaf_20.22	4E52741458AEAD95	175	ProfileScan	PS51186	GNAT	3	156	16.65	T	26-12月-2017	IPR000182	GNAT domain	Molecular Function: N-acetyltransferase activity (GO:0008080)
evm.model.scaf_20.23	E28AC5D20C531518	169	ProfileScan	PS51186	GNAT	3	165	15.353	T	26-12月-2017	IPR000182	GNAT domain	Molecular Function: N-acetyltransferase activity (GO:0008080)
evm.model.scaf_20.24	8C4D64BAE794B536	169	ProfileScan	PS51186	GNAT	3	165	14.295	T	26-12月-2017	IPR000182	GNAT domain	Molecular Function: N-acetyltransferase activity (GO:0008080)
evm.model.scaf_20.29	71BD92FD18DB0B9F	176	ProfileScan	PS51186	GNAT	11	163	17.68	T	26-12月-2017	IPR000182	GNAT domain	Molecular Function: N-acetyltransferase activity (GO:0008080)

## Sheet: name
Table S2. The related information of the SNAT genes of H. perforatum.
Gene ID	Gene Name	PI	MW(KDa)	Protein (aa)	Coding Seauence
scaf_151.204	HpSNAT1	9.97	19.063	171	ATGATCCTACGTGGCAGCCCGCTCCCACCCATCAACCGCCTCAACTTGTCCCTCTCGGAC TCCGACCTGGAGGCGCGGGGGTTACGGCTCCGTACGACGCCGGAGGGGCTGAACCTGGAC CATCTGAACAAGGTGTTCGTGTCGGTGGGGTTCCCACGGCGGGACCCGGAGAGGATCCGG GTGGCGCTGGAGCACACGGACTCGATGCTGTGGGTGGAGGACGAGCGGAGCCAGAGGCCG GTGGCGTTCGCGAGGGCGACGGGAGACGGGGTGTTCAACGCCATAATATGGGACGTGGTG GTGGACCCCACATTGCAGGGGTCCGGCCTCGGTAAGGCACTCATGGAGCGGATGGTCGCG GGTCTGCTCGCCCGCGGGATCGTCAACATCGCG…
scaf_64.495	HpSNAT2	9.41	50.2084	443	ATGAACGACAGCGATGTGTCGAAGCAGGTACAACAAATGGTGAGATTCATTCGGCAGGAG GCCGAGGAGAAGGCGAACGAGATCTCCGTGTCCGCGGAGGAGGAATTCAACATCGAGAAG CTGCAACTGCTGGAGGGCGAGAGGCGGAAGATCAGGCAGGAATTCGACCGCAAGTCCAAA CAGATCCAAGTCCGCCAGAAAATAGAGTACTCGATGCAGCTGAACGCGGCGAGGATTAAA GTGCTGCAGGCTCAGGACGACGTCGTCAACAGCATCAAGGCCTCCGCGAGCAGCCAGCTC ATCAGGCTCGCCTCCGACAAGAAGGGGAGGGACCGAAAAGTAGTGGAGTCGCTCCTTGAG GAGGCGAAGCGTGAGTACGCCGACAAAGCTCAC…
scaf_39.352	HpSNAT3	9.22	18.0217	158	ATGGGGAGCCAAACCATCCCTGAAGAGCTGAGACGAAACTCCCCCAACTATGTCAGAGTT GTGGAAGAAATAGTGAAGATGGAGAGGAAGATATTTCCAAAGCACGAGTCGCTATCCGGG TCCTTTGACCAGGAGCTCAACAAGAAGAACTCCGGGTTGCTTTACACCCAAGTCAACGGA CAAGTTGTCGGCTACCTCATGTTCGCCTGCCCATCTTCCTTGTGTGCCTCCATATCCAAG CTCGCAGTGAAAGAAGATTTTCGAAAGGAAGGGTACGGGGAGGCACTGTTAAAGGCGGGT ATTGAGAAATGCAGGACGAGGAAGGTCCAGCGAGTTTCCCTGCACGTTGATCCCTTGAGG AATCCGGCGATGAGCCTCTACAAGAAGCTCGGA…
scaf_12.30	HpSNAT4	7.64	75.8011	683	ATGCCGTTATTATACGGGCAGAGGGTGAGGGTCCTCCACAAGGGATTCTGGTGCGAAGCT GTGATTATTGACCAAGAAGAGGGTTCTCAAGAGAGGGTCGTTCTGTTGCTGGATTCCGGT TCCGGGATCGCCACCACCACCGTCAATCTCCGCCCCTCCACCGCCCCGGACCCCGTGGAC TGGTCCTTTCTCGTCGGTTTGATGGCCCGTGTCGCCAATGCAGCGACTCCCCTGGACGTT GGCCCGAGCCCGGGTGGAGATTCTTGCGTGGTTGATGATCATGATCATGATCAACCTGAG AAGAGAATTGTGGTCTCTGGGCAGGTGGTTTATAATGATTCTGGTGGCGGAAAAAGAGGC AGTGGTTCGAAGCCGAGCCGGGGGAAGGGAGGG…
scaf_3.64	HpSNAT5	8.62	103.315	916	ATGAAGAAGAAGGTGGACGAGCGAATTCGAACACTTATCGAAAACGGCGTCAAGCTACGG CATCGTTCCATGTTCGTCATCATCGGCGACAAGTCCCGCGACCAGATTGTGAACTTACAT TACATGCTTAGTAACGCGGTGGTCAAATCGAAGCCAACCGTTTTATGGTGCTATAAGGAT AAGCTCGAATTTAGCAGCCACCAGAGGAAGCGAAATAAGCAGGTAAAGAAGATGATGCAG AGGGGCTTGTTGGATCCGGAGAAGGTGGATCCGTTTGATCTGTTTGTTGAGACAGGGAAA CTTACCTACTGCTACTACAAGGAGTCGGCGGATTCTGGGCAACACCTTCGGCATGACTTT GAGGCTTTGACTCCAAACATACTGGCGAGAACA…
scaf_241.181	HpSNAT6	9.58	32.2364	282	ATGGCAACTTCGGTCTCCTTCTCTCTAACCCTCTACTCCTCCTCCTCAGGCCCTCACCAC CGCAGCAGCAGAATTCCGACACTGACCCAGAAGAAGTTCCCTCTTCTCCGCCTCCAAAAC CCTTCTCGCCTCTCCTTCAAGTCCTCATCTTCCTCCTCTTCCTCCTCCGCCACGTACACC GACCTCGAGGAGACGTTCAAAACTGGGAGGCCCTTGACTGACGAGGAGCTCCGCGGCCTC AAGACCCTCCAAGATTTCAGCTTTAGGAGGGAGCTGGGAGGCGGGTCGATGTGGGTCCGG GTGATGAGGCAGGACGAGATGGACGCCATTGTCGAGTTGGTGTCCGAGTCATTTACAGAG TGGAGGTGGCTTAGTTCGAATCCCAGGTTCGTG…
scaf_36.325	HpSNAT7	8.59	17.9636	161	ATGGGAGCGGGACGGGAAGCGGCGATATCGCTGGACGGGTTGAGGGACAAGAACGTGATG CAGCTGAAGAAGCTCAACACCGCTCTCTTCCCTGTCCGTTACAACGACAAGTACTACTCC GACGCTCTCTCCTCCGGCGATTTCACCAAGCTCGCTTATTACAACGATATTTGTGTCGGC GCCATCGCTTGTCGGCTGGAGAAGAAGGAAGGGGGCGCCGTCCGCGTTTACATCATGACC TTGGGCGTCCTGGCCCCCTACCGCGGCCTCGGCGTCGGTACGAGGCTGGCGAATCATGTT CTGGACATCTGTTCGAAGCAGAACATTTCGGAGGTTTATTTGCACGTGCAAACAAACAAC GAAGACGCTATAAACTTCTACAAGAAATTCGGG…
scaf_346.180	HpSNAT8	6.85	93.5558	848	ATGAGGGAAGGCGCGGTTTGTGTCGAGATAGTGGCAGCGTTACGCTGTAGCAGACAGACT AATGTTGATAGTATCGGTTCTCGATGTGAAGTTAAGGAGGAGAGTCACTCTGCTGAGGTC TTTCTGGGACAGACGTTAGTGAAGGAGCCTTCAAATGATGACATTAAGTCGGAAGTTTTG AATCCGATAATATCACCTAAAGGGAATGCGTCCAATTGCCAGGATATTACTAGCCAGCCC ACTCAGGCCAGGTCCGGTGAGGCAACGTCCCAATGGTCTAGGGATTTGAGTCAGGCGGAA ACAGAGAGCGATGAAGGGGAAACAAGCTGTGAGAATGTAACGACTGTCTCTAAGCCTGCT CAGTTGCATGCGGGGCAGGAGATTGCTGGGCGT…
scaf_308.18	HpSNAT9	5.03	22.9486	201	ATGGGAGGAGTGAGCCTGGAAGGGGAGAAGGTGATAATGGTACCGTACATGGAGGCCCAC GTCCCAAACTACCACCGATGGATGCAAGACCCTCTCCTCCTCCAAGCCACCGGCTCCGAG CCCCTCTCTCTTCAACAAGAATACCAAATGCAGCTCTCCTGGACCCAAGACCCCCTCAAG AGGACGTTTATAGTGCTGGATAAGAACTTGGTGGATGGTGAATTCTTTCACGGGGACGCC CATGTCGAAGCTATGGTAGGCGATGTGAACATATACATGAATGATTTGGATGATCCCCAA CTCGCCGAGGTTGAGATTATGATTGCCGAACCCAAAAGTCGTGGTAAAGGGCTGGGGAAG GAAACTGTACTCATGATGATGGCCTATGCTGTT…
scaf_164.140	HpSNAT10	9.14	29.0286	253	ATGGTAATTCCCAGGATTTCCCATCGCCCAACCATATGCTATAGGCCTGTAAAACCTTCT GACTTGGAGATTTTAGAGGGAATTCACTCGGATATATTTCCTATCAGATATGAGTCAGAA TTTTTCCAGAATGTTGTCAACCAACGTGACATTGTGTCCTGGGTAGCCGTGGACCGAAGC AGACCCAATGGTCAAAGCGATGAAATGATCGGATTTGTCACTGCACGCGTGGTCTTGGCA AAAGACAGCGATATTGGCGATATGCTTAGATACGATCCCACGAAGCCAGATCAAACGCTG GTTTACATACTTACTCTTGGGGTAGTTGAAACATACCGAAATCTCGGCATAGCTAGCTCT CTTGTTCGCGAGGTCATCAAATATGCTTCACAA…
scaf_61.86	HpSNAT11	6.15	19.3083	169	ATGCAGGTCACACTTCGACCCTACCAAGTCTCCGATGCAGACGACGTCCTGGAATGGGCT CGAGACGACGAAGTGTCCGGGCCAACGAGAATGAGGCCCATCAACACCAAACAAGATGCG GTCGACTACCTCGAACAAGAAGCAATTCCTCACCCATGGCACCGAGCCATATGCCTCGAT GGGCGCCCGGTCGGATACGTCATGTTCGACCTGGGCTCCGGCCTGGAACGATACAAAGGG TACGTGGGGTACGCGCTGGGTGTCAAGTACTGGGGCCGGGGCGTAATGACCAAAGTGGTG AAGATGGTGGTTCCCATTCTGTTCGAGGTGTTCCCGGAGATTGTTAGAGTGGAAGCATAT GTGGATGTCAGGAATGTGGCCTCCCAGAGAACA…
scaf_61.93	HpSNAT12	5.57	20.066	176	ATGGAACGGACTCCGGACGAATTCTCCGATGTCACACTCCGGCGACTAGAGGTCTCCGAT ATCGACGACTTCATGGAATGGGCGACCGACGAGAAGACGGCCAAGTACTGCTCATGGGAG CCCTACACGAGCAAAGAAGATGGCATCGCCTACATCAAGAACTACGTCATCCCGCACCCG TGGCTCCGGGCGATATGCGTCAACGGCAAGCCGGTCGGGTCAATTTCGGTGACCAAGAAC ACAGGCAACGACGCCTGCAGGGGCGAGCTGGGGTACGCCATAGGGTCCGGGTTCTGGGGA AGAGGGATTGTTACAAGAGCAGTGAAGATGGTGGTTGGGATGATATTCGAGGAGTGGCCT CAACTGGAGAGGCTGGAGGCTTTGGTTTATGTT…
scaf_61.83	HpSNAT13	6.3	19.3473	171	ATGGACTTATCAAGAATTTCGATTCGCCCCTTCAAGATCTCGGATGCAGACGACCTCCTC AAATGGGCAGGCGACGACCGGGTGACCAGGTACCTGAGGTGGAACTCCATCGGCTCCATA GAAGAAGCAGTAGCACACATAGAAAAGGTGGCCATACCCCATCCATGGCGCAGGTCAATA TGCCTGGACGACCGGTCGATCGGATACATCTCGATCTTTCCGGCCGGTGGGGACGACCGC CACCGGGCCAACATAGGGTACGCCCTGGCGTACGAGTACTGGGGCCAAGGGATTGTCACC GCGGCCTTGAAAATGGCCGTTTCTTGTGTGTTCCCGGAGTTGACCTATTTGGTCAGGCTC GAAGCCCTTGTAGAATTGGAGAATATAGGATCA…
scaf_61.84	HpSNAT14	8.87	15.8856	139	ATGAGGCCCATCAACACCAAACAAGATGCGGTCGACTACCTCGAACAAGAAGCAATTCCT CACCCATGGCACCGAGCCATATGCCTCGATGGGCGCCCGGTCGGATACGTCATGTTCGAC CTGGGCTCCGGCCTGGAACGATACAAAGGGTACGTGGGCTACGCGCTGGGTGTCAAGTAC TGGGGCCGGGGCGTAATGACCAAAGTGGTGAAGATGGTGGTTCCCATTCTGTTCGAGGTG TTCCCGGAGATTGTTAGAGTGGAAGCATATGTGGATGTCAGGAATGTGGCCTCCCAGAGA ACATTGGAGAAGGCTGGGTTTGTGAAGGAAGGTGTTCTAAGGAAATTTTGCTTCTTCAAG GGTGAACATAGAGATCTTGCTCTCTATAGCGTA…
scaf_44.511	HpSNAT15	8.92	29.0214	254	ATGGTAAATCCCAGTATTTCTCATCGCCCAGCCATATGCTACAGGCCTATAAAGCCTTCT GACTTAGAGATTTTGGAGGGACTTCATGGTGATATATTTCCGATCAGATACGAGTCAGAA TTTTTCCAGAATGTTGTCAACCAACGTGACATTGTGTCCTGGGCGGCGGTTGACCGAAGC AGACCCAATGATCAGAGTGATGAACTGATTGGATTTGTCACTGCACGCGTAGTCTTAGTG AAAGACAGCGATATAGGTGATTTGCTCAAATATGATCCCACGAAGCCAGATGAGACGCTG GTGTACATACTTACTCTCGGGGTAGTTGAAACATACCGTAATCTCGGCATAGCTAGTTCT CTTGTTCGTGAGGTCATCAGATATGCTTCACAA…
scaf_68.395	HpSNAT16	8.51	44.3303	396	ATGGCAGTGGTTGTAATTAGAGAGTACGACGGGGGTAAGGACAGAGAAGGGGTGGAGTAC GTGGAGAGGAGATGCGAGGTGGGTCCCACCGGGAAGCTATCCCTCTTCACCGACCTCCTC GGTGACCCTATCGTCCGGGTCCGCCACTCCCCTGCTTTTCTCATGCTGGTGGCGGAGATG GATGAGGAGATAGTGGGGATGATTAGAGGTTGCATCAAAACCGTTACATGTGGCAGCAAT AATCTCCCACCTCGCAACCACCTTTCTAAGCCCATTGGGCCCGTCCCCCTCATCACCAAA GCCGCCTACATCCTCGGCCTCCGTGTCTCCCCTTCCCACAGGAGGATGGGGATAGGGCTG AGGCTGGTGAAAAGGATGGAGGAGTGGTTTAGA…
scaf_169.19	HpSNAT17	9.8	28.9868	264	ATGCGGTCTCTACCGTTGGGAATCTCAGTATCCCCAACCAACCTTAGCAGTTGCAATCTC AAGAAGCACCAAGTTCCCTTTCCCACCTTTCCATTTCCTCCTCCTACGGTGGTCTCTCGT CTCTCCAAATCAGGGATTTGCAAAGCCAGTCAAGTGGTTGAATTGTTTCCAGCCGTCTCT CCGGATATCGATGTGAGGGAGGCAAGGCCACATGATTGCTGGGAAGTGGCTGAGACTCAC TGCAGCTCCTTCTTCCCCGAGTATTCCTTTCCTCTAGACTTTGTGCTGAGGTTTGACCGG TTGTTGGCTATGCTAGCGGGATTTGCCATCCCAAGTGGTTGCAAGAGAACTTGCCTGGTT GCTGTCCTTGGTGGCTCAGTTCATTATATCAAG…
scaf_169.89	HpSNAT18	5.73	25.205	231	ATGGCAGCAGCAGCACCGCCCCCTCCCCCAACCCCAACCCCAGACCCTCCAACTGGCCTC CCGGACCCCACCACCGGAGCCCCCGCCGGAAACCCACTATTCTGCCGGATCCGGCTAGCC ACCCCATCCGACGTCCCCCACATCCACAAGCTAATCCACCAGATGGCCGTCTTCGAGCGC CTAACCCACCTCTTCTCCGCCACAGAATCCTCCCTCACATCCACCCTCTTCACCTCCCCT CCCTTCGCTTCCTTCACCGTCTTCCTCCTCGAAACCTCCCCCCTCCCCCTTCCTCCCACC TCTCCGCCTCCCTTCTCCGAGCGCATCGTCCACATGGACTCCCCCGTGTCCGACCCGGAG GCCGGGGAGTTCGCGGTGGGCTCCGGCGGGGCG…
scaf_79.797	HpSNAT19	5.55	127.277	1153	ATGTTCAAGGCAGCGCTGGAGGGTCTCTGTGGTGATTTGTTTGAGGGGAGCGATCAGGAG AAACAGATTTTATCTAAGATATTATTCGGGGAAGATGCAGGTGACAGAGCCGACAGGGTT GGAAGTTTCCCTTTGGCTACCCAGTACGAGGGCCAGAAGAATGGTGTAAGGTTGTCTGAG CAAGAGGGTGCAGAGTCTGCTATAACATGGCAGTCTTGCTTGAGAAGCCTACTTACGGAT GACACTGGTACCAATGGAATTGTTGGAAATCTTGATAATATCCTAACTAATGCAGCTCGA GTCAAAGAGGCCCAAAGTTTAGGATCTACAGCGATTGAATCATCCTCCGAGGGACTCGGA TCTAGTTGCTATGTGGTGGAGTCAAATTTGGGG…
scaf_64.251	HpSNAT20	6.27	94.3748	858	ATGGTGGGAGAAGGTGTGTTCTGTGTCGAGATTGTGTCCGGGTTAAGATGTAGCAAAGAG ATTGATATCGGTAGTTTAGGTTCGGGATGTGAAGTTAAGGAAGAGTGTTGCTCTCAGGCC GATGGCGTGGGAGCTGAGGCTTTTCCGGGACAGAAGCAAGTGAAGGAGGCTTTAAACGAT GACATTAAGTCTGAGGTTCTGAACCCAATAATATCACCTAAAGGGAATGCGTCCAGTTGC CAGGATATTACTAGCCACCCCACACAGGTGAGGTCTGGTGAGGCGACGTCTCAGTGCTCT GGGGATTTGAGTCAGGCGGAGACCGTGAGCGATGTAGGGGTAACGAGCTGTGAGAATGTA CTGACCGGTTCTGACCCTGCTCAGTCCTGTGTT…
scaf_23.40	HpSNAT21	8.15	132.669	1178	ATGATTGTGGGGATTGACGCATTGAGGATTAGTCAGGAGTGGGATGAAGTTTCAGGAACT TGGCATCATCTAGGATCATGGTCATTTCTCGAACTGGTCGAGGAATTTGAGCAAGAGCAA TATCTCCCGGTTTCAGTGAAACAACTTTGGTATGACGTACGAGAAAAAGAAGGTTTTAAC AGATTACAAGAATGGGCATCTTCTTCAAGAGCTATATGGGAACCATTGGTTTTGGAGGCG ATTTTCGATAACCTCAGAATCATCGTGCAAAACCTTTTTGGAGTGGAAAGTCTACCAGAA AGAAGAGAGAAGCTGTCGGGGCTTCCTGGAGTACCACTTGCATGTAAAATGCTAGATGTG CTGTCTCCTAATGGCCAAGATGCTGAAGGTATG…
scaf_141.417	HpSNAT22	8.28	18.3492	164	ATGGGAGCGGGGCGGGAGGAGTTGGCGATAACGATGGACGGAGTGATGGAGAAGAACTTG AAGCAGCTGAAGAAGCTAAACGCCGTTATCTTCCCCGTCCGATACAACGACAACTACTAC TCCGACGCCCTCTCCTCCCTCCCTTTCTCCAACCTCGCTTATTACAGCGACATTTGTGTC GGCGCCATCGCTTGTCGGCTGGAGAAGACGGAAGGCGTCGGCGCGGTCCGCGTCTACATC ATGACGTTGGGCGTCCTGGCTCCCTACCGCGGCCTTGGCGTCGGTACGAGGTTGGTGAAT CATGTTCTTGATCTCTGTTCGAAGCAGAACATTTCGGAAGTTTACTTGCACGTGCAGACG AACAATGAGGATGCTATCACGTTCTATAAGAAA…
scaf_83.66	HpSNAT23	4.98	61.25	555	ATGGATGGTACATGGTGGAGAGACGGAGCTAGAACTGTTCTTTCATGGTTAATTAATGCT GGAGCCATATCTGTAAACGATGTAATTCAGTATAGGAAGCCAAAAGACGATGTTGTCGTC AAAGATGGTTTAATCACTCATGATGGAGTCCTATGTCGGTGTTGTAATATGGTGTTGTCT GTGTCTGGTTTCAAAAATCATGCTGCCCTTAAACCGAGTCGTCAATCTTTGAACCTTTTC ATGGAGTCTGGTGAGCCTTTTAGTCTCTGTCAGCTGCAAGCATGGTCAGCTGAATACAAG GCTAGGAAAACGGGGCCGGTTGTTTTTAAAGTCGAACAAGAGGATCAAAATGATGATTCA TGTGGAATTTGTGGTGATGGTGGTGAGCTGATA…
scaf_245.177	HpSNAT24	8.83	61.9989	565	ATGGCACCGGAGAAGAAAACACCATCGCCGCCTCGCTCGCCGGTAATTGCGAGGTTGTCG CCGCCAACAACACCAACATCAAAATCTCAGGAAGTTTTGAAGATATACACTGAAGAGCTT CCATCTATGAATTTTTCTGCAAACACTGGAAAGCGATCAACATTCCTTCGAAGATGTGTC TCGAACGGGAAATATTGTACGCTTTTATTGAAATCTAACTCCATTGGCGCTAATGAAGAG GTGATAGCTGCAATTACATATCAAATAGTTCCTCTTGACACACAAAGTGCTGAGGTTCCT CTTGCTGCTGTTAGTTCAGCTAACCAACATAAGGGACTTGGACGCTTTTTATTCACGGAA CTAAGGAGGAGGCTTCAGAGTGTTGGCATTCGA…
scaf_129.28	HpSNAT25	7.81	81.3225	733	ATGCCGTTATTATACGGGCAGAGGGTGAGGGTCCTCCACAAGGGATTCTGGTGCGAAGCT GTGATTATTGACCAAGAAGAGGGTTCTCAAGAGAGGGTCGTTCTGTTGCTGGATTCCGGT TCCGGGATCGCCACCACCACCGTCAATCTCCGCCCCTCCACCGCCCCGGACCCCGTGGAC TGGTCCTTTCTCGTCGGTTTGATGGCCCGTGTCGCCAATGCAGCGACTCCCCTGGACGTT GGCCCGAGCCCGGGTGGAGATTCTTGCGTGGTTGATGATCATGATCATGATCAACCTGAG AAGAGAATTGTGGTCTCTGGGCAGGTGGTTTATAATGATTCTGGTGGCGGAAAAAGAGGC AGTGGTTCGAAGCCGAGCCGGGGGAAGGGAGGG…
scaf_164.313	HpSNAT26	6.82	14.9242	129	ATGCAGAATAACAACTTAGTTGATGGTGACCAGTACCAAGTTCGGAGATTGGAGATATCT GACAAAAGCAAAGGTTTCATAGAATTGCTGAGCCAATTAACAGTGTGTGATGCTCTATCT GACAAGGATTTTGAAGAGCGCTTCCAAGAAATTAGCTCTGTGAAGTTCATTAGGAGCTGT GCGAAAGTTGGCCACATTGAGGATGTCGTGGTTGATGCCAGTGTTCGAGGGAAGCAATTA GGAAAGAAAATCATCGAGTTTCTTGTAGACCATGTCCATACGAGGGGTTGCTACAAGGTG ATTCTTGATTGCAAACTTGAGAATGCGCCATTCTACGAGAAATGTGGCTTCAAACAGAAG GAAATTCAAATGGTGAAGTACTTCATTTGA
scaf_129.19	HpSNAT27	6.45	31.5106	282	ATGGCTGATTTGCTCCCCAGCTATTTCTACATTCCGAAGATTCCCAGCGGAAATGGCAGC AGCTGTACAAGTAACACGAGGAGAGCTAGACACACAAGTAGTGGCTTTATAGTAAATAAT TCTACAAGTACTACCGCTTCTTCTTCTTCTACCTCCTCCTCCTTGTCAGTATCCACGTCC AATAAGGACGTCTCAATTAAGGATTTCAGAACATGTAGGGACCCAGATGAGGAATTGGAC TACTTGGTCGGAGAATTTGGATGGAGAGTTAGAAGGTTGAAGAGGGATGAAGCTGATATG AGAGAAGCTGTTCATATCCAAGCTGAAGCCTTCCATACACCTACTGCTCTCTTTGATGAC TTGTTCTTTGAGTTCTTCAAGGCTGAAGTCCTA…
scaf_69.260	HpSNAT28	7.69	16.4732	143	ATGGAGGTCGAAAGTGGGAGAGGGGATAGGCTCTCTTCCCCCATCAAGCAGTTCATCAGA ACCCTCCTCAAGGTCAATATGGAGGTTGTTTTCGGAAGTGAGTGGCCTGCAGAGGAAAAG GTGAAGCGCAGGGATATGGTGTCTCCCGAAGCCCGTTACCTTTTCTTCCGATACCCTAGT CCAACCCCATCATGTGCAGATCCTCTTTTTGCTGGATTCATCCACTACCGTTTTACGTTG GAGGAGGACCTCCCAGTCCTCTACGTCTACGAATTGCAGATACATTCTTCTTTTCAAGGA AAAGGGCTTGGCTGCTACCTCATGCAACTTGTTGAGCTCATCGCTCGGGAGAACTGTATG ATTGCTGTACTGCTCACCGTCCAGAAAGCCAAT…
scaf_368.274	HpSNAT29	6.23	58.6551	522	ATGGACGCCCTAAACGCAACTCGGTCACGGAGCTCGCAATCGCCGTCGCCGTCCCACTCC TCCGCCTCCTCCATGCACAAGCGCAAGCTCGCCGCCGCCTCCTCCGAAGCTCCCTTCCTT CCCTCCTCCTTCTCCCCCTCCGAAGACCTCGAGAGCGTCTCCGCTCGCGGCGCCGAAGAC TCCGAATCCGATGCCGAAGACTCCGACGCCGTGGTTGACGACGACGAGGACGAGTTCGAC AACATGCGCAACTTCACCGCCGCCCGCCTCGAGACCAACGCCGGGGCCGGAGGGGCGGGG CGCGGGAACATGAAGATCAAGTCGGAGAACCCGGTGGTGAAATTGGAGAGTTCGGATGGC GGGAAGGACGCGGGGCCCGCGCCGGCAGGGTCT…
scaf_90.19	HpSNAT30	6.96	29.1352	261	ATGGCGGTGGTCTCCTCATCCACTCGCCTCGGCGTTTCCACCACGCCGTACCACCCATCC GCCAGTTTCCGGCGGCTCCTCCGGCCAACCGCAACGTCCCAACTGTGCACGCCGCCGCCA CCCCACCGCCGCATCGACCGCGCCTCCGTTGCAATAGCCGAGACGACGGCGGAGGGCGAG CTATGGGCCGCCGCCTGCCTCCGCACCCGCTCCTTCCACGAGTTCCCGCCCTCCACTTTC GGAATCCAAGAGCACAGGAAGTTCTTGGCGGAGCGTGAGTTCGAAGCGCTGAAGGAGCGC GTGGCGGGTAAGCGGATCGGGTTTTGGACGGTGTCTTGCATCAACGCCACGATCCCCTTG TCTCAGCTGGACTCCTCCTCCGCCGCCCAGGAG…
scaf_42.384	HpSNAT31	8.95	44.935	402	ATGAGGGTGGTGGTGGAAGGAGAAAGGGCAGTGTTGGTAATAAGAGAGTACGACGGGGGT AAGGATAGAGAAGGGGTGGAGTACGTGGAGGGTAGATGCGAGGTCGGACCCACCGGCAAG CTATCCCTCTTCACCGACCTCCTCGGTGACCCTATTGTCCGGGTCCGCCACTCCCCTGCT TTTCTCATGCTGGTGGCGGAGATGAACGAGGAGATAGTGGGAATGATTAGAGGTTGCATC AAAACCGTTACACGTGGCGGCAGCAAAATGCTCAATAATAATAAGCCCATTGGATCAATC GTCACCGTTCACGCCAAAGCCGGCTACATCCTCGGCCTCCGCGTCTCCCCTAACCACAGG AGGATGGGGATAGGGCTGAGGCTGGTCAAAAGG…
scaf_42.403	HpSNAT32	6.83	65.3584	593	ATGGGCTCACGCAAATTAAGGACGCCATGGATCCCGCAGAGTCCAACTTCTTGTTCAAGT TCCCGCCGACACAACTACCACTGCCCAAGTGGCGTGATGTTCTTCGGACACGCCGCCTTC TCCCAGCTGCGAAGCTCCGGAAGGATGGTTAGGTCGGCGGTGGAAGGTGGAGGAGGGGAA CAGGTTTCGGAGGAGGACAGGAGGTTCGTGGAGGTGCTAAGGGAGGCTCAGTCCTACGTT TCCTTGCACCGAGGCAGTACTTTTGTGGTCGTTTTGTCCTCGGAAATCGTCGACAGCCCT CGCCTCCACTTATTGCTTCAGGATATTGCGTTCCTACATCACTTGGGGATAAAGTTTGTA ATAATTCCTGGGACTCATGTTCAAATTGACAAG…
scaf_115.75	HpSNAT33	5.96	20.8221	182	ATGGCCATGGAGGTGGAAAATGGGAGAGGGGATAGGCTTTCTTCCCCCATCAAGCAGTTC ATCAGAACCCTTCTCAAGATCAATATGGAGGTTGTTTTCGGGAGTGAGTGGCCTGCAGAG GAGAAGGTGAAGCACAGGGATATGGTGTCTACTGAAGCCCGTTACCTTTTCCTCCGATAC TCTAGTCCAACCCCGTCATGTGCAGATCCTCTTTTTGCTGGATTCATCCACTACCGTTTT ACGTTGGAAGAGGACCTCCCAGTCCTCTACGTATACGAATTGCAGATACATTCTTCTTTC CAAGGAAAAGGGCTTGGCTGCTACCTCATGCAACTTGTTGAGCTCATCGCTCGGGAGAAC CGTATGATTGCTGTACTGCTCACTGTCCAGAAA…
scaf_445.7	HpSNAT34	6.96	29.1352	261	ATGGCGGTGGTCTCCTCATCCACTCGCCTCGGCGTTTCCACCACGCCGTACCACCCATCC GCCAGTTTCCGGCGGCTCCTCCGGCCAACCGCAACGTCCCAACTGTGCACGCCGCCGCCA CCCCACCGCCGCATCGACCGCGCCTCCGTTGCAATAGCCGAGACGACGGCGGAGGGCGAG CTATGGGCCGCCGCCTGCCTCCGCACCCGCTCCTTCCACGAGTTCCCGCCCTCCACTTTC GGAATCCAAGAGCACAGGAAGTTCTTGGCGGAGCGTGAGTTCGAAGCGCTGAAGGAGCGC GTGGCGGGTAAGCGGATCGGGTTTTGGACGGTGTCTTGCATCAACGCCACGATCCCCTTG TCTCAGCTGGACTCCTCCTCCGCCGCCCAGGAG…
scaf_241.179	HpSNAT35	7.66	34.0792	303	ATGGCTACTTCACTCTCCTTCTCTCTAACCCTCTCCTTCTCCTCAGACCCTCTCACAATT CCCGCGTCAACCCCGAAGAAGTTCTCTCTTCTACACCTCCCAAACCCATCTCGCCTCTCC TTCAAGTCCTTCTCCTCCTCTCCCTCCGCCACGTCAGCCTCCGCCATCTACACCAACCTC GAGGACACGTTCAAGACTGGCAAGTTCCTGACCAACGAGGACCTCCACAGCCTCAAGACC CTCCAAGATTTCAGCTTTAGGAGGAAGCTGGCAGCCGGGTCGATGTGGGTCCGTGTGATG AGGCAGGACGAGATGGAAGCTATTGTTGGGTTGTTGTCCGAGTCGTTCGCAGAGTCGATG CTGCTTCGTTCGAATGCCGGGTACGTGCGTTTG…
scaf_254.85	HpSNAT36	9.3	38.425	335	ATGTTCGCTATTTCCATTTATACCCCTGAGGTCTTGAGCTTCCAAGGTGATAGACTCCGA GGCCGTCACCCCAAGTTTCGCCGCTTCCATGCCTCTTGGACCATGATGATGGAATTTAGG CCGTTCCGGGCAAGGAAGAAAGAAGTGGAGTTATCGGTGCAGCTACCGGGAACCTCTGTT CCTCAATTCGGGCCAACCAGGCACCCGGATCTGCGGTTTGACCGGCTCCAAGTTCCGGAA AAGGAGCTAATCCATGAGGACAATTGGAATTTGGCCAATTCGTGGCACACAGCAGCTTGG CTGAGAGCAGAGAGTCACTGGGAAGATGCAATTAAGGACAGATACCTTGATAACCACAAA CGGAAATTTGCGGAACAGGAATTCCAAGCCATT…
scaf_81.257	HpSNAT37	7.29	22.6225	199	ATGGTGTGCATAAGGAAGGCGACGATCGACGACCTCCTGGCGATGCAGGCGTGCAACTTG TTGTGTCTGCCGGAGAACTACCAGATGAAGTACTACTTCTACCACATCTTGTCCTGGCCC CAGCTTCTCTACGTCGCCGAGGATTACAACGGCCGTATCGTCGGTTACGTCCTCGCCAAG ATGGAGGAGGACTCCTCCGAGTCCCACGGCCACATCACCTCCCTCGCCGTCCTCCGTACC CACCGCAAGCTCGGCCTCGCCACCAAGCTCATGACCGCCGCCCAGTCTGCCATGGACCAG GTATATGGTGCCGAGTATGTTTCGCTGCATGTGAGAAAGAGCAACCGCGCAGCATTCAAT CTTTACACAGAAACTCTGGGATATAAGATTCAT…
scaf_94.210	HpSNAT38	6.91	20.3614	174	ATGACGACGATACGGCGATTCTGTTGCGACGACCTTCTCCGGTTCACCTCCGTCAACTTG GACCACCTCACCGAAACCTTCAACATGTCGTTTTACATGACGTACTTGGCCCGGTGGCCC GACTATTTTCACGTCGCTGAAGCCCCCGGCGGTCGAGTCATGGGCTACATAATGGGGAAA GTGGAAGGTCAAGGCGAGTCCTGGCACGGTCACGTGACTGCCGTGACGGTCGCTACCGAG TACAGAAGGCAACAGTTGGCCAAGAAGCTCATGAACCTCCTCGAAGACGTTAGCGACAAG ATTGATAAAGCATATTTTGTGGACCTTTTCGTGAGAGCATCAAACACACCAGCTATAAAG ATGTATGAGAAGCTTGGATACATTATCTATAGA…
scaf_125.5	HpSNAT39	5.03	22.9486	201	ATGGGAGGAGTGAGCCTGGAAGGGGAGAAGGTGATAATGGTACCGTACATGGAGGCCCAC GTCCCAAACTACCACCGATGGATGCAAGACCCTCTCCTCCTCCAAGCCACCGGCTCCGAG CCCCTCTCTCTTCAACAAGAATACCAAATGCAGCTCTCCTGGACCCAAGACCCCCTCAAG AGGACGTTTATAGTGCTGGATAAGAACTTGGTGGATGGTGAATTCTTTCACGGGGACGCC CATGTCGAAGCTATGGTAGGCGATGTGAACATATACATGAATGATTTGGATGATCCCCAA CTCGCCGAGGTTGAGATTATGATTGCCGAACCCAAAAGTCGTGGTAAAGGGCTGGGGAAG GAAACTGTACTCATGATGATGGCCTATGCTGTT…
scaf_91.358	HpSNAT40	6.1	19.5977	173	ATGGAACAGATTCCTTCCGACGTCACACTAAGGCGACTAGAAGTCTCCGACATCGACGAC TTCATGGAATTTGCGAGCGACGAGAGGACAGCCAAGTGCTGCACTTGGGAGCCCTGCAAA ACCAAAGAAGAAGGCATTGACTTCATCAAGAACAGGATCATCCCGCACCCATGGCTACGA GCCATATGTGTCGACGACAAGCCGGTAGGGACGATCCTCGTGACCGGGAACTCGGGCAAC GACAAATGCAGGGCCGAGCTGGGGTACCACATCGGGTCAAGGTTCTGGGGGAGAGGGATT GCTACTAAAGCAGTGAAGCTGGTGGTTGGGTTGATATTTGAGGATTGTCCACACTTGGAG AGGCTTGAGGCTTTGGCTGATGTTGATAATGTT…
scaf_91.241	HpSNAT41	9.6	20.811	192	ATGGAAATAAGGTGGGCGAGCAGCGGCAATATCCCACTCTACATATCTACCAACCCCACT CACGTCAACCCCTCCTCCCTCCAACACCTCTACGCTGCCTGCAACCACTCTCCCTCCTCC TCCTCCTCCAAGATCAGGACCACCGTGGTGGTGGACCCCACCAAGCTCCGCCTCGCTCTC TCTCGCAGCTCTGTCGTCGTTTCCGTCTTTGCTGCTACCCCCAACCGCCCTTCTTCCTCC TCCTCCCGGCTGCTGCTGGGCCTGGGCCTGGCGAGGGGTCTGTTGGTCGCTCCTGGCCGT CAAGAAGAGGAGAGGGAGCTGGTCGCCTTCGGTCGCGCCGTCTCTGATATGGGATTGACC GCTTCCATCTACGATGTCATGGTGATGCCTTCG…
scaf_20.19	HpSNAT42	9.23	20.3588	180	ATGACTACGCTCCTAGGTATCACACATATATACGCCAAAAAGGTCATAATATTGCTGATT TTATCAAATGGACTTATCAAGAATTTCGATTCGCCCCTTCAAGCTCTCAGATGCAGACGA CCTCCTCAAATGGGCAGGCGACGACCGGAAGAAGCAGTACCACACATAGAGAAGGTGGCC ATACCCCATCCATGGCGCAGGTCAATATGCCTGGACGACCGGTCGATCGGATACATCTCG ATCTTTCCGGCCGGTGGGGACGACCGCCAGCGGGCCAACATAGGGTACGCCCTGGCGTAC GAGTACTGGGGCCAAGGGATTGTCACTACGGCCTTGAAAATGGCCGTTTCTTGTGTGTTC CAGGAGTTGACCTACTTGGTCAGGCTCGAAGCC…
scaf_20.20	HpSNAT43	7.7	19.9379	175	ATGGAGATAACTCTCCGGCCATACCATTCCTCCGATGTCGACGACTTCATGGACTGGGCA CGAGGAGAAGACGTCATCCACTACACGACACTACGAAACTTCTCGTCGAGGGAAGACGCA CTCGACTACCTCACCGTTGAGGCCATTCCCGAACCTTACTGCCGTGCCATCTGCCTGGAT GGCCGGCCAATCAGGCTGATCTCGTTCAGGCCAGGGACCGGCCCATCGGACCGATGCAAA GGCCAGCTCAGGTACGCAATTGGGTCGCAGTATTGGGGCCTGGGGATAACCACGATCGCG GTGAAGATGTTGGTGCCTCGTGTGTTCAAGAAGTTTGCTGACGTGGAAAGGGTGGAAGCC TTGGTTGATGTGGATCATAAACCGTCTCAGAGG…
scaf_20.21	HpSNAT44	5.45	16.8583	147	ATGCAGGTCACACTTCGACCCTACCAAGTCTCCGATGCAGACGACGTCCTGGAATGGGCT CGAGACGACGAAGTGACCGGGCCAACGAGAATGAGGCCCATCAACACCAAACAAGATGCG GTCGACTACCTCGAACAAGAAGCAATTCCTCACCCATGGCACCGAGCCATATGCCTCGAT GGGCGCCCGGTCGGATACGTCATGTTCGACCTGGGCTCCAGCCTGGAACGATACAAAGGG TACGTGGGCTACGCGCTGGGTGTCAAGTACTGGGGCCGGGGCGTAATGACCAAAGTGGTG AAGATGGTGGTTCCCATTCTGTTCGAGGTGTTCCCGGAGATTGTTAGAGCGGAAGCATAT GTGGATGTCAGGAATGTGGCCTCCCAGAGAACA…
scaf_20.22	HpSNAT45	5.94	19.8116	175	ATGGAGATAACTCTTCGGCCATACCATTCCTCCGATGTCGACGACTTCATGGACTGGGCA CGAGGAGAAGACGTCATCCACTACACGACACTACGAAACTTCTCGTCGAGGGAAGACGCA TTCGACTACCTCACACTTGAGGCCATCCCCGAACCTTACTGCCGTGCCATCTGCCTAGAT GGCCGGCCAATCGGGTTGATCTCGTTCAGGCCAGGGACGGGCTCATCGGACCGATGCAAA GGCCAGCTCAGGTACGCAATTGGGTCGCAGTATTGGGGCATGGGGATAACCACGAGGGCG GTGAAGATGGTGGTGCCTGGTGTGTTCAAGGAGTTTGCTGACGTGGAGAGGGTGGAAGCC TTGGTTGATGTGGATCATAAGCCGTCTCAGAGG…
scaf_20.23	HpSNAT46	6.31	19.4725	169	ATGCAGGTCACACTTCGACCCTACCAAGTCTCCGATGTAGACGACGTCCTGGAATGGGCT CGAGACGACGAAGTGACCGGGCCAACGAGAATGAGGCCCATCAACACCAAACAAGATGCG GTCGACTACCTCGAACAAGAAGCAATTCCTCACCCATGGCACCGAGCCATATGCCTCGAT GGGCGCCCGGTCGGATACGTCATGTTCGACCTGGGCTCCGGCCTGGAACGATACAAAGGG TACGTGGGCTACGCGCTGGGTGTCAAGTACTGGGGCCGGGGCGTAATGACCAAAGTGGTG AAGATGGTGGTTCCCATTCTGTTCGAGGTGTTCCCGGAGATTGTTAGAGTGGAAGCATAT GTAGATGTCAAGAATGTGGCCTCCCAGAGAACA…
scaf_20.24	HpSNAT47	5.95	19.5906	169	ATGCAGGTCACACTTCGACCCTACCAAGTCTCCGATGTAGACGACATCCTGGAATGGGCT CGAGACGACGAAGTGACCGGGCCAACGAGAATGAGGCCCATCAACACCAAACAAGATGCC GTCGACTACCTCGAACAAGAAGCAATTCCTCACCCATGGCACCGAGCCATATGCCTCGAT GGGCGCCCGGTCGAATACGTCATGTTCGACCTGGGCTCCGGCCTGGAACGATACAAAGGG TACGTGGGCTACGCGCTGGGTGTCAAGTACTGGGGCCGGGGCGTAATGACCAAAGTGGTG AAGATGGTGGTTCCCATTCTGTTCGAGGTGTTCCCGGAGATTGTTAGAGTGGAAGCATAT GTGGATGTCAAGAATGTGGCCTCCCAGAGAACA…
scaf_20.29	HpSNAT48	6.75	20.0871	176	ATGGAACGGACTCCTCACGAATTCTCCGATGTCACACTCCGGCGACTAGAGGTCTCCGAT ATCGACGACTTCATGGAATGGGCGACCGACGAGAAGACGGCCAAGTATTGCTCATGGGAG CCCTACAAGAGTAAAGAAGACGGCATCGCCTATATCAAGAACTACGTCATCCCGCACCCG TGGCTCCGGGCGATATGCGTCAACGGCAAGCCGGTGGGGTCGATTTCGGTGACCAAGAAC ACGGGCAACGACGCATGCAGGGGCGAGCTGGGGTACGCCATAGGGTCCGGGTTCTGGGGG AGAGGGATTGTCACGAAAGCAGTGAAGATGGTGGTTGGGATGATATTCGAGGAGTGGCCT CAACTGGAGAGGCTGGAGGCTTTGGTTTATGTT…
